# Supplementary material for: How Molar Mass, Acid Type, and Coagulation Bath Composition Influence Coagulation Kinetics, Mechanical Properties, and Swelling Behavior of Chitosan Filaments: A Full Factorial Approach
Source: Polymers (Basel). 2025 Mar 29;17(7):927. doi: 10.3390/polym17070927 (PMC11991260; doi:10.3390/polym17070927)
Supplement: Supplementary file 1 [file polymers-17-00927-s001.zip]

Archive with 1 entries (1 files):
- polymers-3504698-supplementary.pdf
